# Supplementary material for: In-Silico Identification of Novel Pharmacological Synergisms: The Trabectedin Case
Source: Int J Mol Sci. 2024 Feb 8;25(4):2059. doi: 10.3390/ijms25042059 (PMC10888651; doi:10.3390/ijms25042059)
Supplement: Supplementary file 1 [file ijms-25-02059-s001.zip]

Archive with 5 entries (5 files):
- Figure_S1.pdf
- Figure_S2.pdf
- Table_S1.xlsx
- Table_S2.xlsx
- Table_S3.xlsx
