# Supplementary material for: In-Silico Identification of Novel Pharmacological Synergisms: The Trabectedin Case
Source: Int J Mol Sci. 2024 Feb 8;25(4):2059. doi: 10.3390/ijms25042059 (PMC10888651; doi:10.3390/ijms25042059)
Supplement: Supplementary file 1 [file ijms-25-02059-s001.zip › Table_S1.xlsx]

## Sheet: MV411_6h
EntrezID	MV411_6h
9518	6.52214
3437	5.9467
10964	5.88932
10561	5.71352
3434	5.57719
4599	5.30007
3433	4.71004
2	4.03743
91543	3.54363
3976	3.41098
5228	3.17166
4940	3.11783
8638	3.02699
133	2.94878
2537	2.94145
3669	2.8447
2354	2.7743
24138	2.7187
1960	2.66733
5625	2.63982
1236	2.58367
256949	2.57499
1026	2.56001
3429	2.53745
1593	2.50015
9540	2.48976
634	2.48605
51308	2.41848
51129	2.40147
9935	2.28093
64761	2.23335
4193	2.19958
1958	2.16276
2232	2.09116
2261	1.98269
10769	1.97078
283131	1.94975
2206	1.93284
240	1.84016
6351	1.82965
2205	1.82569
6696	1.81735
55008	1.79943
4600	1.79608
1647	1.78175
1961	1.7323
3587	1.72789
50615	1.70488
6443	1.67476
2634	1.67463
4929	1.64517
3725	1.63404
7832	1.62981
80328	1.60644
1464	1.58791
355	1.55077
558	1.54362
11274	1.5367
5429	1.52351
55367	1.51645
2012	1.51521
9636	1.51049
8744	1.50809
1043	1.49716
9985	1.49688
8743	1.49362
9308	1.48204
10544	1.47929
10365	1.46069
4939	1.45889
27244	1.45324
22890	1.45128
27113	1.45043
26471	1.43756
26576	1.43467
51191	1.41845
79083	1.41804
928	1.39702
2843	1.38297
3958	1.37874
64859	1.37666
57103	1.36739
1843	1.36567
7349	1.36527
10267	1.36108
4603	1.35695
8326	1.33604
3665	1.33066
1643	1.32835
80235	1.32726
10058	1.32355
1028	1.32219
1263	1.32076
9034	1.30794
6447	1.3043
80757	1.29061
1524	1.28178
5610	1.28094
1947	1.27769
388	1.27635
54209	1.26589
63874	1.25915
6382	1.25615
55558	1.25283
1831	1.25273
64091	1.25245
6890	1.24684
79581	1.2442
79132	1.24204
1760	1.23159
25805	1.22679
3162	1.2246
360	1.217
79778	1.21646
5739	1.211
26548	1.20506
10379	1.20452
3955	1.2023
3995	1.19185
8740	1.1901
3579	1.19009
57763	1.18829
55853	1.18599
2026	1.18315
8273	1.17548
7078	1.1653
64135	1.16078
23612	1.14968
5028	1.14151
7799	1.14045
5652	1.1401
6352	1.13846
54210	1.12562
153	1.12332
55332	1.11694
57664	1.11349
55924	1.11241
3931	1.11169
23457	1.11167
8651	1.11004
7855	1.10817
9618	1.10672
11094	1.10245
1945	1.09941
54972	1.09715
6157	1.09678
10826	1.09464
3759	1.09273
9263	1.0901
10417	1.08913
28966	-1.7451
23139	-1.75361
7518	-1.75728
80216	-1.76311
26610	-1.76807
8738	-1.77837
3708	-1.78385
868	-1.78429
55734	-1.792
5775	-1.7975
132	-1.80295
55296	-1.80418
9749	-1.82338
6733	-1.83101
10420	-1.84574
23060	-1.85067
6453	-1.86204
1466	-1.86248
25771	-1.86314
2770	-1.88001
26037	-1.88346
22882	-1.88827
7029	-1.8891
6641	-1.89957
57107	-1.90954
1193	-1.9136
6938	-1.91556
10656	-1.92932
7204	-1.93534
80224	-1.94199
29922	-1.94989
51319	-1.96585
79094	-1.97092
51594	-1.98977
5530	-1.99365
83988	-1.99987
64798	-2.01155
9910	-2.01778
221981	-2.01861
54875	-2.01917
10667	-2.04201
29091	-2.04895
4750	-2.05177
3480	-2.05512
5125	-2.06669
22849	-2.10341
2762	-2.10345
64759	-2.13049
6546	-2.1365
5579	-2.14017
27010	-2.16291
27347	-2.16691
55733	-2.1692
23301	-2.20295
10000	-2.21855
23657	-2.22074
6840	-2.23703
987	-2.248
23247	-2.25867
114818	-2.26139
1523	-2.29421
5558	-2.3016
23635	-2.30252
79623	-2.31599
5218	-2.31995
56034	-2.34008
4649	-2.35957
26053	-2.36813
11124	-2.3946
57496	-2.40104
2530	-2.40757
63892	-2.41695
2036	-2.41932
56995	-2.42765
22807	-2.4312
10495	-2.43332
23023	-2.4347
157680	-2.43577
51741	-2.43583
57706	-2.44686
259230	-2.44691
55068	-2.4484
79658	-2.45566
9811	-2.46048
8110	-2.4746
9462	-2.48122
10466	-2.48353
27445	-2.51333
8648	-2.5317
79068	-2.54945
55100	-2.59679
5991	-2.60406
55024	-2.62937
3709	-2.63401
55297	-2.64828
23092	-2.66802
9844	-2.67139
1730	-2.67302
7402	-2.67708
7368	-2.68623
23514	-2.69084
23081	-2.69324
7074	-2.70284
64901	-2.70313
6196	-2.70423
26249	-2.71546
6788	-2.72916
54674	-2.73294
83989	-2.77575
2037	-2.78561
2241	-2.79632
26052	-2.82988
6310	-2.85754
4286	-2.86929
10396	-2.8795
9743	-2.89929
5890	-2.90092
2869	-2.91051
321	-2.93887
10451	-2.99895
23331	-2.99913
11278	-3.02127
8573	-3.05881
23284	-3.07067
23335	-3.12711
79659	-3.12753
54901	-3.13982
55617	-3.17246
4217	-3.19403
10186	-3.20189
65084	-3.21469
26207	-3.26282
5747	-3.28604
79712	-3.28885
57118	-3.37235
23094	-3.42267
10274	-3.5331
90627	-3.61443
10243	-3.62965
27241	-3.64802
4026	-3.77297
55843	-3.83327
49855	-3.84958
9779	-4.14947
55614	-4.19265
5578	-4.26547
23085	-4.272
50807	-4.30632
1806	-4.68853
26115	-5.04508

## Sheet: MV411_24h
EntrezID	MV411_24h
1030	7.23422
9518	7.05547
2357	6.32584
9935	5.92336
388	5.86151
942	5.66781
1028	5.60517
57823	5.36668
240	5.14094
3101	5.03508
3957	5.0109
79442	4.97641
10964	4.82203
9540	4.79999
10561	4.75863
3437	4.70342
1026	4.53013
3117	4.4979
3109	4.44751
634	4.43763
8761	4.33833
4599	4.2793
5368	4.14432
3433	3.88601
3115	3.83801
3162	3.74319
23218	3.64882
6303	3.62205
3725	3.60032
3976	3.54801
30835	3.50471
3434	3.37874
3587	3.37268
23710	3.37062
3113	3.36904
3399	3.35493
27239	3.34824
1236	3.31969
2634	3.31662
3576	3.31383
5364	3.31199
353514	3.30921
51764	3.26671
6508	3.23949
51308	3.23857
56890	3.21903
820	3.21311
6347	3.19713
719	3.19128
2537	3.18369
10018	3.17115
133	3.15788
3727	3.15632
1536	3.1532
3726	3.15296
3123	3.15005
4327	3.14291
8334	3.13786
5625	3.11797
2213	3.09261
9589	3.07241
5228	3.06165
51296	3.02599
1960	3.00132
2205	3.00046
22889	2.99929
64411	2.98076
1545	2.97003
8906	2.95895
6448	2.94385
64129	2.94217
9314	2.94024
54972	2.93504
57104	2.93371
54436	2.91611
9973	2.9101
10347	2.8959
26063	2.88758
8339	2.88497
5997	2.87945
23381	2.84639
7127	2.84376
80022	2.82608
3479	2.82426
26471	2.82204
5652	2.82053
2843	2.81853
3687	2.80761
11026	2.80082
26576	2.79962
64859	2.7995
51816	2.79855
57018	2.78324
11025	2.77912
9022	2.76108
929	2.7497
283131	2.74806
3108	2.74375
56936	2.73152
3017	2.71361
11184	2.70065
8638	2.68473
26038	2.67048
1647	2.66093
604	2.65849
4600	2.65745
973	2.6517
10501	2.64464
6843	2.64071
4261	2.63185
1958	2.63077
79641	2.61703
3620	2.61675
1777	2.60724
23013	2.60072
3932	2.59996
9580	2.58754
3119	2.57776
1298	2.57683
9985	2.57471
6431	2.57358
9473	2.57321
168544	2.56718
2232	2.55641
374977	2.53099
80162	2.52747
3910	2.52424
3575	2.52364
10973	2.52313
1294	2.5216
3684	2.51522
7169	2.49579
11188	2.49511
10288	2.49453
55367	2.4849
85236	2.48193
3665	2.48107
7318	2.45836
7352	2.45122
54471	2.44235
1366	2.43746
3695	2.43401
24138	2.42751
26873	2.42101
2852	2.41522
4795	2.4122
80279	2.41057
8970	2.40507
55603	2.39837
2273	2.39215
5422	-3.69224
54901	-3.71195
27241	-3.7182
6938	-3.73692
55275	-3.74188
8502	-3.75035
23413	-3.7603
7402	-3.77585
9779	-3.7764
28981	-3.77817
1184	-3.78014
10579	-3.79811
7982	-3.82058
55253	-3.82778
63892	-3.83247
23395	-3.83916
55024	-3.86974
9759	-3.87482
1633	-3.88176
29103	-3.88289
84909	-3.93423
7405	-3.9361
1193	-3.94003
23682	-3.94543
1407	-3.96424
79026	-3.96604
29922	-3.96687
10274	-3.97117
49855	-3.97764
23301	-4.00514
23274	-4.01549
6507	-4.01788
51741	-4.02342
23230	-4.0339
64798	-4.0347
1794	-4.04852
4217	-4.06706
9844	-4.07121
28966	-4.07797
57107	-4.08474
6733	-4.09351
55133	-4.10645
4643	-4.11322
57496	-4.11773
23705	-4.13009
23382	-4.14612
81533	-4.14801
26207	-4.15763
9577	-4.17149
79658	-4.18837
29994	-4.19164
6840	-4.20222
10400	-4.2156
5066	-4.22905
28232	-4.24094
26610	-4.24478
2887	-4.24676
8945	-4.26413
7074	-4.26585
54674	-4.28121
5530	-4.315
54927	-4.31871
65084	-4.34723
26249	-4.38146
79096	-4.38727
2176	-4.40133
64759	-4.4021
116496	-4.4463
321	-4.49992
6263	-4.52334
55568	-4.5456
1662	-4.55317
124152	-4.5593
5558	-4.56442
8801	-4.57377
10367	-4.66278
27044	-4.68824
50807	-4.69683
1730	-4.71036
2762	-4.71453
7840	-4.74784
987	-4.75319
23023	-4.75596
55614	-4.78649
5747	-4.78839
55733	-4.80066
1827	-4.82326
23081	-4.87935
55617	-4.88266
9743	-4.91928
1523	-4.92932
10186	-4.98466
51397	-5.00425
8738	-5.00685
23085	-5.01686
55100	-5.03302
54914	-5.13733
80224	-5.1438
26115	-5.15052
5792	-5.15325
55129	-5.22895
79068	-5.23625
221981	-5.24199
6536	-5.2428
31	-5.29118
6641	-5.3164
57118	-5.37592
23514	-5.38443
9910	-5.38687
10404	-5.39915
586	-5.40561
3480	-5.43585
10451	-5.52528
4255	-5.56135
10495	-5.56855
79712	-5.5849
10466	-5.60799
90141	-5.65843
27010	-5.72095
2869	-5.7572
5579	-5.7596
3141	-5.77228
1806	-5.78601
55277	-5.81742
23286	-5.82389
23335	-5.90509
64901	-5.91889
51319	-5.92383
23331	-6.07297
5578	-6.08384
56995	-6.08588
10243	-6.28013
55297	-6.28167
54808	-6.4796
55843	-6.54166
83696	-6.69982
6788	-6.78711
5095	-6.82968
51594	-6.89493
23092	-6.89519
83989	-6.96291
2530	-7.07386
4649	-7.12364
6695	-7.14443
11124	-7.15579
4482	-7.46496
132	-7.5178
3784	-7.90108
157680	-8.81367

## Sheet: JNDSCRT1_ET_6h
EntrezID	JNDSCRT1_ET_6h
355	2.69288
969	2.54407
3586	2.5136
55065	2.27407
639	2.23621
11010	2.21863
55057	2.11627
634	2.04892
1959	2.02844
1961	1.99889
53836	1.98671
10544	1.97788
8437	1.95438
10570	1.92948
59	1.91396
58985	1.82955
1960	1.80032
58472	1.78936
26471	1.74924
374	1.74184
5228	1.73008
9518	1.7086
3635	1.70122
117247	1.65502
2905	1.64669
4051	1.63872
1026	1.53172
10026	1.45793
3628	1.42062
27165	1.38974
1958	1.3663
25960	1.33459
2354	1.27825
29965	1.26254
467	1.24741
2669	1.22512
51513	1.21665
27350	1.21622
8436	1.21332
10406	1.19661
3575	1.16952
57763	1.16401
9249	1.1599
6303	1.13184
8764	1.11195
5157	1.08884
4071	1.08328
2232	1.05399
4193	1.04606
55332	1.04558
3280	1.0399
8061	1.02616
5271	1.01573
2564	1.01104
3229	0.998662
841	0.990285
5493	0.988045
27244	0.987657
1847	0.984762
27113	0.983444
7832	0.983341
3566	0.968865
8835	0.967884
54498	0.930069
2353	0.928851
80705	0.92587
9134	0.925053
51393	0.909596
3490	0.90243
80328	0.899429
3976	0.893137
79973	0.890839
10142	0.8883
23552	0.869219
55367	0.865698
11098	0.861881
26959	0.854172
114112	0.851963
8601	0.849578
10943	0.84648
1880	0.840882
23541	0.835893
5055	0.833054
84951	0.822097
54677	0.820113
1490	0.819303
79891	0.818907
8013	0.818049
3914	0.81747
7262	0.811882
6041	0.808299
1263	0.804144
4855	0.801094
118433	0.79829
8493	0.796953
3665	0.788775
4982	0.787814
7767	0.784509
1153	0.779955
11259	0.779448
56986	0.777592
11187	0.77357
56997	0.772971
56180	0.77292
64859	0.771964
51313	0.768061
5603	0.755719
9886	0.755142
10633	0.742834
3106	0.735844
55106	0.730412
23169	0.728852
3964	0.727941
843	0.724199
79710	0.72193
3140	0.720543
3931	0.718268
6158	0.715741
1643	0.708756
54884	0.708491
9520	0.707085
55166	0.703992
8870	0.703974
64342	0.70137
9540	0.697189
7043	0.692645
3576	0.68567
29915	0.684999
10443	0.684788
5429	0.681969
7556	0.678381
1948	0.67825
1545	0.675869
390	0.675244
10161	0.673166
421	0.660851
861	0.660304
79744	0.658188
7691	0.656853
23462	0.654198
22822	0.650714
23221	0.647674
3624	0.647204
5912	0.644084
7011	0.643367
51499	0.642529
7539	0.641023
1780	0.638469
50865	0.636831
8744	0.634825
2043	-0.70591
9620	-0.706116
23247	-0.707577
55614	-0.708777
27067	-0.709941
2762	-0.710275
57419	-0.713413
10466	-0.715718
56987	-0.716227
55870	-0.717115
781	-0.721249
54799	-0.721666
23522	-0.722045
11135	-0.722282
2869	-0.724033
55297	-0.724574
80224	-0.727451
79781	-0.727523
6452	-0.734801
7124	-0.734897
22979	-0.735859
8476	-0.738311
987	-0.740766
9482	-0.740774
8997	-0.741493
5095	-0.746415
26040	-0.74785
3949	-0.749751
9811	-0.753125
6238	-0.764768
7074	-0.766455
9515	-0.769333
367	-0.777337
7003	-0.777492
23051	-0.778396
23077	-0.778834
4644	-0.779724
23286	-0.783996
54808	-0.787095
2048	-0.788292
1804	-0.788334
128553	-0.789669
9517	-0.796487
54875	-0.799467
2059	-0.804405
51196	-0.807958
57118	-0.808264
3680	-0.813321
23514	-0.814646
23274	-0.815329
22982	-0.818129
1296	-0.828995
4482	-0.830852
2241	-0.835341
10814	-0.836292
6310	-0.836825
51594	-0.843525
4437	-0.844403
323	-0.846488
1793	-0.848916
22848	-0.85118
3791	-0.855156
6786	-0.863908
23348	-0.889123
5800	-0.895389
6586	-0.898723
10495	-0.902111
3092	-0.903538
9509	-0.907299
1645	-0.908428
7305	-0.908986
4897	-0.912249
23085	-0.921397
9508	-0.923981
5793	-0.932823
4050	-0.934038
10129	-0.936302
10529	-0.94076
4216	-0.942535
23359	-0.944093
26053	-0.949363
56288	-0.953906
83696	-0.958855
23092	-0.959717
11124	-0.961115
10667	-0.966007
2138	-0.967477
9577	-0.969181
2258	-0.978184
79169	-0.978611
1730	-0.997682
5578	-1.00959
6925	-1.01052
9369	-1.01445
26207	-1.01877
91977	-1.02544
23335	-1.05393
54828	-1.06029
22941	-1.0654
785	-1.06752
54361	-1.07215
83989	-1.07344
23081	-1.07493
55607	-1.09864
4026	-1.10289
5218	-1.10362
9779	-1.1057
283450	-1.11519
23094	-1.1309
79068	-1.15262
338645	-1.15554
55733	-1.1592
57706	-1.16466
51741	-1.1821
64754	-1.18944
27010	-1.20011
1896	-1.22249
201134	-1.2635
23026	-1.27106
54622	-1.27892
1002	-1.288
23236	-1.31529
79823	-1.33019
29123	-1.34691
6857	-1.36208
5796	-1.37092
83478	-1.39627
9910	-1.40593
55068	-1.40953
116496	-1.42195
157680	-1.43128
11122	-1.43648
10243	-1.44245
49855	-1.47099
79442	-1.4908
79683	-1.51058
5789	-1.53948
8464	-1.54569
9215	-1.62391
54715	-1.63608
54901	-1.63879
6444	-1.66529
23331	-1.71548
138046	-1.76225
26059	-1.76844
26960	-2.06195
5890	-2.30083
9628	-2.37944
2066	-2.8415
11141	-3.34183

## Sheet: JNDSCRT1_ET_12h
EntrezID	JNDSCRT1_ET_12h
639	2.71331
22986	2.6307
355	2.62718
26471	2.46942
55057	2.36746
969	2.23901
9518	2.20749
10570	2.17807
55065	2.14944
8437	2.07687
374	2.07251
10544	2.05625
11010	2.03897
4051	2.0182
1959	2.01481
117247	1.85721
53836	1.82027
5228	1.81274
1026	1.74765
8764	1.71733
27063	1.66099
3635	1.63907
27165	1.57858
467	1.55011
2905	1.54457
8835	1.52786
1961	1.44154
10406	1.41067
1958	1.40098
9076	1.33549
27113	1.30033
6303	1.29931
58985	1.28226
3575	1.27957
1263	1.27754
9249	1.26508
2232	1.25984
2318	1.25482
29965	1.23729
1960	1.20154
2669	1.16139
8744	1.13674
79710	1.13412
2564	1.13228
3566	1.09999
11098	1.09833
84951	1.09032
8061	1.09023
55367	1.08809
3576	1.0874
55332	1.08173
3976	1.07665
10142	1.07276
51513	1.0628
4193	1.04249
10633	0.980039
57763	0.970734
3931	0.96777
1153	0.964544
7832	0.961311
23541	0.958835
1847	0.934534
8493	0.932705
3624	0.930658
5603	0.917137
5055	0.915233
4071	0.905634
2316	0.895995
22824	0.879278
136	0.868133
421	0.861718
80705	0.861266
64787	0.854954
4015	0.853626
10769	0.84606
9610	0.842453
8870	0.838775
1490	0.83837
8013	0.828338
27244	0.828284
1264	0.824931
26027	0.82166
330	0.819206
3872	0.814259
6158	0.800361
3490	0.794227
80328	0.78287
7262	0.780061
2810	0.776517
1643	0.77585
51754	0.766286
79671	0.765003
6004	0.764147
55753	0.764107
6890	0.762261
861	0.760454
9540	0.759408
22822	0.749835
55924	0.74699
7011	0.744179
1893	0.74308
79929	0.726621
5271	0.723005
10307	0.708063
283131	0.706831
64714	0.706336
3491	0.701893
390	0.699929
5467	0.693771
11009	0.688606
3914	0.686612
11187	0.685264
51710	0.685103
54344	0.679694
56986	0.672912
9162	0.672296
7286	0.666926
843	0.662517
9770	0.659783
558	0.65553
253982	0.651238
22898	0.650123
6515	0.648208
5621	0.644624
79083	0.644255
6993	0.642542
9592	0.639722
2261	0.635046
51065	0.634635
23221	0.628725
55346	0.625187
25822	0.617749
196743	0.616755
10346	0.616239
54541	0.615133
65250	0.612932
79690	0.611157
6507	0.6062
3918	0.605914
57493	0.603645
79661	0.601059
118433	0.600129
8601	0.599285
51499	0.597714
10903	0.594611
114112	0.594251
10943	0.593299
55224	0.589034
5820	0.585953
23169	0.584698
54845	-0.47642
6482	-0.476913
54863	-0.477982
4255	-0.478071
57419	-0.478892
9355	-0.483828
79096	-0.484209
891	-0.493029
4151	-0.496471
64288	-0.49707
259266	-0.498048
783	-0.503115
1523	-0.503293
701	-0.504281
6925	-0.510956
699	-0.522635
23327	-0.524793
202	-0.530772
9369	-0.538857
23397	-0.539419
22974	-0.540738
23359	-0.542379
81558	-0.546328
2048	-0.550296
9515	-0.554737
23109	-0.555951
57107	-0.555982
2535	-0.558509
11124	-0.561378
5575	-0.561822
445	-0.563863
3680	-0.567169
10265	-0.568817
2567	-0.577761
2869	-0.58085
55068	-0.581841
80017	-0.582493
10495	-0.583906
5690	-0.586343
1062	-0.587347
84900	-0.5901
90627	-0.597529
3213	-0.605023
3785	-0.608923
53335	-0.609579
5799	-0.609977
5788	-0.617489
158471	-0.618288
89927	-0.623462
50937	-0.623874
23522	-0.623995
55220	-0.626714
9620	-0.628505
323	-0.63346
55143	-0.634558
5796	-0.635464
3746	-0.636326
128553	-0.643857
51512	-0.651849
1804	-0.655506
2043	-0.657078
5578	-0.665353
54361	-0.67094
9508	-0.676488
7130	-0.679936
4288	-0.681357
899	-0.684143
3642	-0.689739
9910	-0.695008
57795	-0.718479
991	-0.732156
403	-0.733905
2762	-0.735739
1859	-0.737694
83696	-0.742035
54622	-0.744037
57706	-0.751005
9928	-0.751872
1296	-0.7668
55275	-0.77057
10023	-0.774826
83461	-0.78519
23251	-0.787787
9482	-0.798353
201134	-0.801688
3309	-0.802151
10112	-0.803021
83989	-0.804979
22941	-0.806011
54039	-0.808689
132	-0.812358
367	-0.816114
18	-0.823451
4897	-0.831573
54901	-0.834761
5789	-0.845425
3354	-0.849824
79683	-0.856928
57128	-0.862387
4916	-0.864548
6790	-0.868835
6586	-0.880625
23682	-0.881131
987	-0.900148
64798	-0.909199
116496	-0.911189
1058	-0.918093
815	-0.927022
1288	-0.930023
1734	-0.936307
84722	-0.940534
27010	-0.977716
10129	-1.00843
5793	-1.01719
3791	-1.0213
9779	-1.02849
79712	-1.03366
9577	-1.03737
8464	-1.044
55733	-1.10549
64084	-1.12069
6506	-1.12623
5126	-1.12813
64754	-1.13266
338645	-1.13481
23331	-1.14906
28232	-1.15942
5800	-1.16444
4137	-1.16884
23026	-1.17743
5347	-1.19321
9215	-1.23049
54828	-1.23445
54715	-1.28446
55277	-1.30947
728215	-1.34581
1896	-1.36191
11141	-1.39477
79823	-1.4772
51741	-1.51319
2066	-1.5819
138046	-1.58737
26059	-1.59105
5890	-1.63828
4482	-1.64715
1002	-2.00124
26960	-2.42662
9628	-2.80941
2272	-2.85214
11122	-2.85573

## Sheet: PDX_II_ET_24h1dose
EntrezID	PDX_II_ET_24h1dose
3429	4.71961
4494	4.54877
51513	4.52959
6657	4.45035
2982	4.17404
361	4.05048
4600	3.79123
2891	3.73786
2537	3.65892
91543	3.5957
8743	3.47792
26468	3.29798
8638	3.2596
9636	3.25387
8519	3.20507
3434	3.17624
55638	3.14689
1230	3.11396
4940	3.04113
55008	3.01647
64116	2.98816
4599	2.9414
10561	2.87394
10964	2.87316
4939	2.80972
7056	2.80553
3106	2.79365
1026	2.7887
3107	2.75869
79633	2.7563
79689	2.74626
64135	2.74169
55321	2.72688
3433	2.72158
55227	2.71478
51191	2.7033
3627	2.69233
7273	2.6039
79690	2.59615
7980	2.5563
10267	2.54584
5365	2.50208
4493	2.48872
4886	2.47278
22866	2.4574
9696	2.4554
54739	2.36843
3437	2.3626
10570	2.30989
7134	2.29562
25769	2.28644
6772	2.28386
8153	2.28037
6890	2.24593
11274	2.23947
860	2.22617
3586	2.21087
5187	2.19988
22897	2.16998
8515	2.16704
1906	2.15346
154	2.14374
2621	2.11449
3133	2.1036
782	2.09545
27285	2.09351
59307	2.07718
3925	2.07029
23586	2.06158
684	2.0544
8988	2.05385
54809	2.04177
9985	2.036
50619	2.00423
56829	1.99709
395	1.98243
11030	1.95165
25939	1.93953
9659	1.93706
639	1.93117
715	1.91095
24138	1.89734
1038	1.89588
10616	1.89114
5742	1.88546
79132	1.86659
3665	1.86198
575	1.85765
5105	1.85311
4131	1.84978
4499	1.84318
80152	1.8389
10379	1.8325
146227	1.82738
2250	1.82108
710	1.81948
55691	1.81712
8654	1.80945
5339	1.80728
7461	1.80688
5359	1.80527
9537	1.80322
4501	1.78897
57161	1.78126
6352	1.75205
64718	1.74999
5328	1.74413
4938	1.71438
7767	1.71234
11253	1.70415
54	1.70187
11178	1.69669
4152	1.69358
26232	1.68726
51171	1.67767
5274	1.66264
64708	1.65717
2350	1.65467
113791	1.65395
8621	1.64713
23529	1.64667
116039	1.63676
56675	1.63262
3134	1.62706
10410	1.62469
6843	1.62005
6764	1.61211
113146	1.60891
4299	1.60717
64852	1.60493
2550	1.603
3706	1.59391
3007	1.59354
199731	1.59316
79885	1.59122
9256	1.59116
8786	1.59016
6442	1.58942
3131	1.58915
29123	1.58266
57664	1.57278
79784	1.57012
9762	1.56437
2766	1.56344
22924	1.56257
64344	1.56072
3728	1.55093
127544	1.54536
9138	1.53999
6891	1.53159
3949	-2.29681
29760	-2.29804
6652	-2.30088
3725	-2.30432
1804	-2.30825
57149	-2.30826
57007	-2.31335
8572	-2.34798
55740	-2.3493
3161	-2.35446
1756	-2.35806
3066	-2.36065
321	-2.36398
29948	-2.37153
114818	-2.37188
713	-2.37533
7753	-2.39397
55061	-2.42032
54957	-2.42983
55297	-2.43248
2272	-2.43293
23026	-2.45146
5355	-2.46448
140462	-2.47345
10418	-2.49373
5154	-2.49461
81571	-2.49893
57188	-2.49981
54925	-2.50158
5320	-2.50465
64919	-2.50702
9215	-2.50739
55733	-2.52136
5583	-2.52264
241	-2.52889
6241	-2.53965
23092	-2.56496
3382	-2.56707
2920	-2.57054
9363	-2.58713
8464	-2.59032
9825	-2.59601
6510	-2.60362
79838	-2.61098
5321	-2.61762
22996	-2.627
5578	-2.62901
5890	-2.66949
57016	-2.68332
9046	-2.69124
6307	-2.69242
4223	-2.69282
23657	-2.71594
23554	-2.71731
7498	-2.7281
10912	-2.74063
7040	-2.75739
53346	-2.76623
83696	-2.76757
1787	-2.78332
728448	-2.78472
7378	-2.7923
79623	-2.7966
23081	-2.79676
79109	-2.80018
64131	-2.81097
157680	-2.82192
1602	-2.83005
22852	-2.85924
6722	-2.8596
7058	-2.87008
49855	-2.87681
55229	-2.88755
22871	-2.90955
6444	-2.91091
57419	-2.93354
22849	-2.94632
8714	-2.95112
890	-2.96366
3119	-2.98288
9140	-3.0002
3759	-3.00607
760	-3.03316
2625	-3.03586
54622	-3.07821
775	-3.08083
3115	-3.08544
9829	-3.09796
23247	-3.09998
4703	-3.15178
1806	-3.17423
54901	-3.1867
4978	-3.19027
3290	-3.22642
9568	-3.23661
25758	-3.24802
10112	-3.27268
10243	-3.29627
6261	-3.3196
60495	-3.32178
64754	-3.33207
10874	-3.3418
149111	-3.37463
2066	-3.38095
6541	-3.39959
4300	-3.40915
51741	-3.41328
259266	-3.43012
654	-3.43737
26052	-3.43769
55607	-3.52468
3071	-3.52678
4745	-3.54275
79953	-3.5501
4071	-3.58965
753	-3.607
3250	-3.61413
9779	-3.63494
875	-3.64293
6666	-3.65393
3240	-3.66092
1740	-3.66538
136	-3.66713
2562	-3.67962
1058	-3.69121
2258	-3.75982
23428	-3.80437
55024	-3.84805
2762	-3.86408
55277	-3.90006
1278	-3.90944
6641	-3.92429
55157	-3.94474
1381	-3.95635
3101	-3.98858
1295	-4.1401
1917	-4.17395
6590	-4.18248
9200	-4.29073
10219	-4.32136
79899	-4.34199
9732	-4.34886
987	-4.35493
79698	-4.41624
26011	-4.41901
8840	-4.5523
6263	-4.61671
2897	-4.64496
26960	-4.8635
50863	-6.42281

## Sheet: PDX_II_ET_24h3dose
EntrezID	PDX_II_ET_24h3dose
3429	4.54061
51513	4.40865
85446	3.9963
361	3.98654
3627	3.89397
5909	3.74904
1026	3.65823
4600	3.60063
7980	3.58734
51171	3.57954
2537	3.53664
8743	3.41246
9636	3.39708
55008	3.31593
1428	3.21708
2886	3.19164
4940	3.12488
8638	3.09183
4494	3.06571
8519	3.04775
91543	3.04319
79690	3.01942
11262	3.01127
10616	2.95236
11178	2.94227
79641	2.93999
3434	2.92097
1230	2.8917
2115	2.87221
8621	2.87022
85377	2.85803
64708	2.8323
22924	2.8311
19	2.80299
4299	2.80027
10964	2.77688
11081	2.73334
5371	2.7293
7134	2.7263
2316	2.72516
6688	2.70326
7942	2.69382
4599	2.68336
7461	2.66807
3433	2.64347
56936	2.6363
64135	2.62064
4939	2.60978
80152	2.553
6275	2.54983
1307	2.53292
26523	2.5145
5046	2.49176
9537	2.49175
10561	2.49043
575	2.47924
54970	2.47902
54739	2.46207
395	2.43501
55691	2.41323
6136	2.40089
7123	2.39687
23550	2.38078
4693	2.37061
23035	2.36947
710	2.3684
2312	2.36397
26232	2.36038
2170	2.35915
9159	2.35344
6843	2.34307
4883	2.34115
7392	2.32129
9927	2.31726
199731	2.30385
8794	2.28698
11252	2.28411
3678	2.27451
27304	2.26642
6764	2.26143
64344	2.25926
3727	2.24603
55182	2.24559
127544	2.22952
5724	2.21836
79132	2.19681
4359	2.19019
3339	2.18898
3965	2.18802
22870	2.18411
4772	2.18282
3437	2.18004
55616	2.17451
23533	2.16623
5328	2.16604
3068	2.14701
6305	2.14682
6772	2.14235
3106	2.13812
7767	2.13741
2810	2.13594
2099	2.13184
9260	2.1209
5339	2.11761
3958	2.09795
57198	2.09524
2355	2.09266
64794	2.08971
64116	2.07971
1890	2.0651
4924	2.05376
11248	2.04112
5662	2.03719
26000	2.0363
301	2.02864
7008	2.02621
116039	2.0208
440073	2.01293
80724	2.00932
63895	1.99726
6491	1.99155
79885	1.98643
684	1.98463
64359	1.97935
1200	1.97261
28964	1.96363
26145	1.95587
10814	1.94991
11274	1.94976
5359	1.94363
50619	1.94213
3107	1.93027
953	1.92883
64129	1.92759
5331	1.89631
9762	1.89408
196	1.89176
5469	1.88691
10522	1.88636
26051	1.88468
7107	1.87974
10617	1.8617
1038	1.85908
54809	1.859
51191	1.8547
54915	1.85262
10903	1.85238
64108	1.84981
1490	1.84824
4938	1.84574
9491	-3.07719
5355	-3.07728
55024	-3.07843
9829	-3.07941
477	-3.08045
79109	-3.08316
10297	-3.08785
883	-3.09378
2744	-3.09558
753	-3.09731
79858	-3.09742
6775	-3.09956
26001	-3.10014
3995	-3.10028
10963	-3.10072
136	-3.10633
6590	-3.11329
56130	-3.11389
64897	-3.12386
60343	-3.12455
56548	-3.13473
321	-3.1412
10912	-3.14225
6676	-3.14449
22807	-3.14522
7035	-3.14772
214	-3.16176
23660	-3.16634
7040	-3.16787
7058	-3.16815
8464	-3.17898
5725	-3.19518
49855	-3.21039
57016	-3.21287
2762	-3.221
55617	-3.22148
6713	-3.23283
4750	-3.23895
50650	-3.25641
25898	-3.27259
3936	-3.27336
1062	-3.27585
1756	-3.28243
4684	-3.28461
220	-3.28765
285672	-3.31129
23769	-3.32682
54726	-3.34196
23239	-3.36185
4199	-3.3654
9172	-3.36996
83478	-3.37329
9619	-3.38432
2887	-3.39531
5789	-3.40622
11064	-3.409
889	-3.40925
9928	-3.41522
81831	-3.41523
79441	-3.42055
9732	-3.42116
5198	-3.42252
158471	-3.42403
1540	-3.42754
8490	-3.43016
54861	-3.43124
3708	-3.438
241	-3.43949
9826	-3.44275
215	-3.44609
9879	-3.46516
5122	-3.47835
901	-3.49141
2272	-3.49219
51561	-3.50048
4643	-3.50255
81563	-3.53086
2735	-3.54467
28232	-3.54978
3250	-3.55024
10290	-3.5544
26960	-3.55884
89797	-3.57033
9627	-3.5808
57591	-3.6038
5156	-3.61841
55277	-3.64671
6374	-3.65356
8835	-3.65508
51385	-3.66515
55157	-3.66688
3635	-3.67238
7498	-3.6753
23209	-3.67711
6641	-3.69244
60495	-3.71336
1295	-3.72236
23462	-3.72362
26011	-3.72971
10392	-3.74123
10219	-3.7449
53335	-3.75152
5165	-3.78118
8714	-3.79131
6241	-3.8255
4071	-3.83678
201562	-3.87761
5793	-3.89705
3730	-3.89831
55966	-3.90666
29761	-3.91269
3776	-3.92634
8671	-3.97025
28996	-3.99118
10840	-4.01834
768	-4.02467
55607	-4.02877
1381	-4.03919
27010	-4.06329
4137	-4.08484
8732	-4.11457
1718	-4.16415
65258	-4.19142
8840	-4.20715
10687	-4.27584
2185	-4.32439
11122	-4.32905
56172	-4.37762
51741	-4.38101
79698	-4.38121
987	-4.42637
6263	-4.5244
10243	-4.55147
2650	-4.59019
23081	-4.60916
23242	-4.63706
3949	-4.71122
64754	-4.74225
3709	-4.79185
1058	-4.8291
1806	-4.89037
3101	-4.94794
1917	-4.9714
23092	-5.21971
4745	-5.36472
83696	-5.43658
1896	-5.52414
64919	-5.6118
1804	-5.94754
50863	-6.54391

## Sheet: PDX_III_ET_15d
EntrezID	PDX_III_ET_15d
2920	7.65512
3627	7.01736
3569	6.77894
3383	6.52746
7130	6.40719
3290	6.35359
6347	6.31947
11182	5.93904
718	5.92154
330	5.86555
10218	5.41548
6356	5.39954
629	5.36187
4837	5.22719
51513	5.20506
9746	4.96221
1116	4.95683
9235	4.62095
1580	4.61714
4653	4.55978
8581	4.55181
4502	4.52965
4494	4.52628
7127	4.48826
1512	4.42144
4501	4.34278
5918	4.30211
4493	4.18734
1326	4.13049
8839	4.09114
1545	4.04978
27289	3.97324
8794	3.93675
4499	3.87992
9547	3.87624
2633	3.87006
57007	3.7689
6363	3.76543
2114	3.71157
9805	3.69142
7293	3.68453
7128	3.6624
355	3.65754
5739	3.64451
9021	3.64035
2152	3.61139
55332	3.58952
1117	3.56869
8809	3.54326
10723	3.54164
3732	3.54138
715	3.51613
3371	3.50858
6352	3.47618
10610	3.43298
375057	3.38534
716	3.31155
3659	3.29428
11259	3.2892
3433	3.25036
6236	3.24796
1675	3.24607
2202	3.24075
23516	3.22219
5971	3.20556
10046	3.17904
9945	3.17547
80149	3.17186
6890	3.17011
4293	3.14456
80833	3.14315
3783	3.13876
10346	3.12368
7412	3.10653
4792	3.07805
6648	3.06303
8638	3.04553
5328	3.04094
1026	3.03386
7100	3.03274
874	2.98797
5493	2.98103
8714	2.97423
8870	2.97063
4038	2.95956
5734	2.93565
54898	2.87702
7704	2.85765
1435	2.83187
467	2.78777
5187	2.7855
3242	2.7801
2621	2.68198
3106	2.67863
7940	2.66533
91543	2.66439
79156	2.6553
2323	2.65216
25975	2.64956
11067	2.62617
3107	2.6167
3437	2.59563
10675	2.59156
3240	2.58675
5105	2.58225
55679	2.57261
4982	2.56667
6507	2.55815
7091	2.54513
4582	2.54458
10930	2.53632
652	2.53279
3976	2.52566
64116	2.52162
55509	2.51878
33	2.51683
7097	2.50263
10318	2.48945
273	2.48683
57146	2.48681
23764	2.48065
26136	2.46906
5621	2.46303
8519	2.46217
10516	2.45383
64135	2.45015
7078	2.4361
4128	2.43247
5698	2.43216
8506	2.42404
154	2.42113
4047	2.41773
2326	2.41283
10457	2.4122
6770	2.41148
602	2.3847
3553	2.37716
3566	2.3737
1643	2.36384
1410	2.35827
25890	2.33852
57172	2.32872
1294	2.32595
5920	2.30893
3655	2.3077
10512	2.30146
8553	2.28861
8013	2.28427
54507	2.28073
3250	2.27629
56992	-1.89195
1848	-1.90613
8227	-1.90849
3554	-1.90926
3903	-1.9257
701	-1.94093
54821	-1.94128
1559	-1.94167
1960	-1.94249
11141	-1.95001
2762	-1.95002
22871	-1.96525
29760	-1.96988
925	-1.97897
9687	-1.98124
10231	-1.98605
9768	-1.99396
2701	-1.99554
23504	-1.99993
3485	-2.00584
3833	-2.00783
57127	-2.02132
80319	-2.0233
27010	-2.04149
3776	-2.04509
1305	-2.05387
3049	-2.05559
3161	-2.05929
55165	-2.06073
660	-2.06729
54715	-2.08123
3759	-2.08598
56271	-2.0878
1062	-2.09055
5266	-2.10038
586	-2.10512
9133	-2.10941
9928	-2.11062
27253	-2.12259
7083	-2.12643
9848	-2.12943
57110	-2.13214
55872	-2.13958
983	-2.14117
51339	-2.176
55277	-2.18003
4288	-2.18677
30009	-2.1888
7153	-2.20014
10736	-2.20641
987	-2.20841
11174	-2.21081
4852	-2.21201
55521	-2.21819
8534	-2.22542
64919	-2.22634
26960	-2.22781
4885	-2.23628
8490	-2.24366
4001	-2.24646
55355	-2.24658
3932	-2.26105
23013	-2.27932
83461	-2.27942
55966	-2.28633
2650	-2.35736
8110	-2.36809
9627	-2.3688
2099	-2.37519
890	-2.37693
3207	-2.38051
2494	-2.40228
24137	-2.4052
9787	-2.40968
2047	-2.41654
27075	-2.42664
3882	-2.43344
6252	-2.44508
4741	-2.44589
2262	-2.45591
8835	-2.47901
83696	-2.48405
23236	-2.49117
2350	-2.51292
5582	-2.51611
79442	-2.53559
81539	-2.53646
942	-2.54206
1740	-2.55534
8549	-2.56955
79891	-2.57154
11075	-2.57928
22870	-2.6025
26011	-2.60301
9212	-2.62037
5890	-2.63122
332	-2.64112
2258	-2.64835
3800	-2.65593
28316	-2.66833
7272	-2.69158
4160	-2.69263
64151	-2.71849
2982	-2.74934
4987	-2.7538
10777	-2.767
5209	-2.81334
138046	-2.81336
7424	-2.83257
50863	-2.85893
10000	-2.87617
11240	-2.90892
25834	-2.91489
4685	-2.93323
7306	-2.94137
79698	-2.97751
10268	-3.00427
11065	-3.02214
5618	-3.05401
27445	-3.12
5649	-3.14574
259266	-3.18451
56967	-3.19459
995	-3.22238
1381	-3.22678
3115	-3.25775
1278	-3.2587
775	-3.3219
1058	-3.34885
10874	-3.49698
4693	-3.53616
10112	-3.54792
1013	-3.55139
79870	-3.57545
972	-3.68455
9934	-3.72599
728215	-3.75448
2066	-3.7982
4045	-3.88205
2042	-3.88375
10578	-3.95388
64388	-4.04558
23284	-4.17088
1016	-4.22107
5999	-4.22162
1804	-4.40677
3123	-4.45052
2272	-4.61347
5100	-5.53433
3119	-5.54463

## Sheet: OCILy7_ET_8h
EntrezID	OCILy7_ET_8h
55723	9.81835
6672	9.73895
10482	9.32065
973	8.94202
6235	8.75278
57470	8.67124
56647	8.52222
11047	8.44248
10127	8.43213
5366	8.319
53918	8.31548
6723	8.16498
11316	8.06398
9524	8.0259
283345	8.00949
4809	7.98814
396	7.96833
3398	7.91527
54998	7.88605
26472	7.81254
598	7.79786
5425	7.70382
5315	7.69349
51441	7.65069
55163	7.60781
2109	7.60223
2876	7.56742
2879	7.54651
5433	7.52871
1211	7.51762
533	7.50756
5827	7.5047
2987	7.49664
3622	7.40671
9556	7.3847
6136	7.36996
6181	7.34288
51596	7.33243
9636	7.33202
5223	7.29693
2495	7.28084
6159	7.27623
3420	7.27332
55651	7.26958
11014	7.23248
51070	7.2312
53635	7.2044
8270	7.19847
10430	7.14298
10670	7.12889
6574	7.11153
6625	7.0531
7319	7.04673
5499	7.03078
11335	7.01615
23521	6.9999
10574	6.98119
8905	6.92686
1810	6.92516
29928	6.87293
8539	6.81806
51506	6.67923
11321	6.60006
79568	6.56056
11151	6.48648
8890	6.40609
10467	6.30009
1212	6.21503
9256	5.38069
83460	4.05303
25844	3.28005
6130	3.09499
29893	2.82556
11188	2.7646
79145	2.68635
9684	2.59979
57763	2.33533
9	2.1869
65108	1.93764
1175	1.89981
51321	1.42126
6191	1.34116
1975	1.18905
10383	1.18165
9880	1.05249
4974	1.01735
2678	0.980304
140883	0.950409
23148	0.932364
79957	0.928944
56548	0.895652
3122	0.851337
6666	0.833464
3113	0.804419
3429	0.787717
2865	0.770055
59286	0.739486
3150	0.733122
51759	0.699144
55179	0.696033
6202	0.684306
7349	0.683163
50856	0.638003
1203	0.594294
6727	0.573186
80741	0.536087
432	0.519175
26100	0.489636
6143	0.44187
7710	0.397342
5973	0.385139
570	0.316082
4047	0.243071
55803	-0.276023
4899	-0.276176
6197	-0.280544
9414	-0.298086
4671	-0.310991
10260	-0.311144
27333	-0.316991
115123	-0.325522
4629	-0.337911
9019	-0.347587
55031	-0.379338
538	-0.380054
6322	-0.38256
636	-0.38881
79701	-0.39519
65125	-0.398558
55614	-0.400793
8800	-0.40577
3895	-0.412424
23380	-0.426039
90	-0.432454
81031	-0.435017
2029	-0.438069
673	-0.45322
4155	-0.455748
79443	-0.458978
29940	-0.468324
1656	-0.478477
7803	-0.479886
8395	-0.481645
51232	-0.4935
10944	-0.493861
1739	-0.496598
5357	-0.499133
57496	-0.506882
81545	-0.507218
5980	-0.509554
22862	-1.024
1730	-1.02442
4363	-1.0512
23258	-1.0561
64778	-1.06969
4012	-1.07302
55110	-1.07647
5771	-1.07874
64131	-1.0828
11278	-1.08931
7322	-1.09138
3559	-1.12963
22837	-1.13513
23395	-1.1518
5723	-1.15394
4299	-1.17394
2768	-1.18829
112869	-1.19278
53944	-1.19431
23527	-1.19499
10150	-1.22518
8925	-1.24061
4124	-1.29481
9442	-1.29489
7091	-1.30085
55775	-1.34606
4750	-1.35212
23518	-1.35245
25836	-1.42968
23271	-1.45233
81617	-1.47154
10533	-1.4747
57337	-1.49315
55120	-1.4971
29951	-1.52006
2060	-1.53362
26610	-1.54432
757	-1.79898
11183	-1.86055
2932	-1.86933
6675	-1.90635
23332	-1.97143
29123	-1.99983
1371	-2.01021
55298	-2.0734
10274	-2.10367
79033	-2.18879
51571	-2.22845
54665	-2.26913
9209	-2.32041
55084	-2.3963
9873	-2.42444
7260	-2.43471
54946	-2.43866
9107	-2.44023
2954	-2.47381
8028	-2.62865
9215	-2.64814
23219	-2.66869
23450	-2.67661
65084	-2.74422
10427	-2.78774
4602	-2.80944
10121	-2.8102
163486	-2.84762
9727	-2.88873
55252	-2.91809
55168	-2.93842
4121	-2.93932
79071	-3.0127
26984	-3.16428
56521	-3.18441
64764	-3.23468
64328	-3.23861
8239	-3.30578
22878	-3.36573
9844	-3.43865
9879	-3.45241
11056	-3.46234
285527	-3.49502
51762	-3.50233
81609	-3.51882
55100	-3.53453
9497	-3.53644
79960	-3.57863
6397	-3.58168
79086	-3.5843
22926	-3.65187
51076	-3.68781
11033	-3.72548
4628	-3.76503
64759	-3.77055
9043	-3.78998
7905	-3.79601
11182	-3.86366
80746	-3.88897
79811	-3.90373
11235	-3.98026
23291	-3.98627
11177	-4.00951
1063	-4.13136
1859	-4.14552
26053	-4.25802
23505	-4.35329
9595	-4.35587
5747	-4.37358
51018	-4.53298
19	-4.56248
1112	-6.01697
25813	-6.82201
6767	-7.08109
55759	-7.14022
6745	-7.1639
5393	-7.2451
58516	-7.34967
29902	-7.36278
330	-7.45651
9169	-7.5473
962	-7.61705
4097	-7.78472
8036	-7.87188
5547	-7.92811
9559	-7.93741
7326	-8.09413
26512	-8.15336
51144	-8.27672
5198	-8.27837
9991	-8.6754
5515	-8.73207
55055	-8.76206
6232	-8.79653
6175	-8.83799
10379	-9.01257
23274	-9.04956
6653	-9.0728
9585	-9.16399
6541	-9.23657
26019	-9.2639
7337	-9.28381
54518	-9.54313
3984	-9.54524
9522	-9.5485
5108	-9.65009
8131	-9.66086
51056	-9.74348
5073	-9.77689
4790	-10.0566
2963	-10.1001
55843	-10.7895
10973	-11.2829

## Sheet: OCILy7_ET_24h
EntrezID	OCILy7_ET_24h
2027	13.0505
1491	11.8575
54663	10.5536
10628	9.90703
23324	9.7624
6235	9.7065
10494	9.58908
6232	9.41939
1915	9.37343
90864	9.37334
6124	9.30731
4869	9.29569
3921	9.28435
51016	8.98514
3725	8.87666
60	8.78513
7355	8.58365
9679	8.57676
10482	8.49204
1877	8.4806
6169	8.17126
54407	8.08845
3659	8.06187
8558	8.03943
7813	7.47036
8479	7.4341
2990	7.33999
8408	6.89809
81894	6.88377
11108	6.71023
29928	6.66156
5366	6.45158
25844	6.3765
26017	6.35096
10127	6.06429
56061	5.90029
10140	5.79443
256364	5.77422
28955	5.77272
80224	5.70229
3017	5.68653
10902	5.64073
64421	5.62739
8859	5.55637
203069	5.55352
1508	5.41796
10208	5.3927
3223	5.37954
6446	5.3561
23646	5.34648
64423	5.28647
6388	5.24698
5997	5.2398
10078	5.1695
79089	5.13399
27173	5.10532
6309	5.07861
3104	5.05194
4097	4.98644
51278	4.98048
55658	4.97628
55163	4.97415
57763	4.95921
25949	4.9462
2354	4.92515
8545	4.90824
79672	4.85379
56996	4.84946
79140	4.8242
29990	4.82409
1316	4.81157
4277	4.80456
57794	4.79144
9130	4.77909
1032	4.75178
79575	4.75082
79786	4.73765
79090	4.66557
9647	4.60941
10467	4.55925
23481	4.52663
79751	4.51214
3133	4.47301
85236	4.47011
901	4.46389
29893	4.45693
5710	4.43851
9684	4.41629
1876	4.41541
84981	4.39602
25900	4.3661
9929	4.36187
11284	4.34965
7529	4.34601
6499	4.25741
5432	4.24034
9026	4.22463
54955	4.2196
9277	4.17229
11188	4.17005
11044	4.15554
79921	4.13701
54681	4.12686
1743	4.09195
51517	4.08094
3665	4.07804
7415	4.07066
8519	4.06846
9409	4.0247
152559	4.00773
2580	3.99583
1777	3.98375
55135	3.96073
677	3.93035
7124	3.91512
1965	3.85037
80178	3.84571
79651	3.84474
55168	3.80991
55183	3.80597
51562	3.79592
29796	3.78494
23435	3.77871
1488	3.77862
80024	3.7731
9819	3.76483
11021	3.74446
64782	3.72482
10379	3.717
23401	3.71168
1399	3.70845
56257	3.68019
6297	3.67943
7637	3.65203
29803	3.62602
11130	3.61514
392	3.59602
57515	3.58885
81631	3.57809
3590	3.57354
83460	3.55881
54470	3.54183
6520	3.53808
50814	3.51528
3006	3.50785
51163	3.50503
55905	3.49117
57175	3.45412
2063	3.44656
14	3.43723
4750	-0.916169
50807	-0.918947
4363	-0.921425
3632	-0.926699
55070	-0.928349
56474	-0.932218
51108	-0.940767
79149	-0.942773
1340	-0.948202
4781	-0.963185
539	-0.965898
515	-0.976449
54901	-0.993645
2768	-0.994693
23705	-1.0064
9873	-1.0181
5291	-1.02663
11278	-1.04737
10063	-1.04758
55245	-1.08191
3184	-1.08529
57118	-1.10061
5550	-1.10291
81617	-1.12601
6907	-1.13321
2060	-1.15716
23395	-1.15904
3178	-1.22297
9215	-1.24561
64131	-1.29235
26610	-1.31813
79823	-1.32315
57099	-1.41563
1730	-1.51035
29951	-1.58166
9577	-1.60239
8239	-1.62787
9442	-1.80137
7260	-2.03701
220988	-2.12691
132	-2.49947
55100	-2.66304
4712	-2.95841
6164	-3.01549
56259	-3.21918
64759	-3.30459
10175	-3.32856
8675	-3.34468
6767	-3.44012
80306	-3.47528
6629	-3.49256
9553	-3.57222
7178	-3.6506
11260	-3.65236
64981	-3.69499
5747	-3.86485
11184	-3.96717
25940	-3.97425
396	-4.01962
5527	-4.03339
9844	-4.05725
27101	-4.13149
10574	-4.17775
1211	-4.27064
5917	-4.27604
51728	-4.35882
468	-4.4116
4729	-4.46981
4735	-4.49036
58516	-4.52402
11014	-4.52823
11338	-4.54007
10672	-4.57267
5223	-4.58687
11124	-4.64145
598	-4.72024
7027	-4.77047
51074	-4.78225
6150	-4.87403
55013	-4.89338
10539	-5.00786
25936	-5.07328
1112	-5.09688
3190	-5.17519
52	-5.22224
9524	-5.25131
5201	-5.28317
5928	-5.29444
56980	-5.32735
5478	-5.4072
8428	-5.46632
8634	-5.47146
27341	-5.50457
10213	-5.58002
29902	-5.58362
56940	-5.81627
1503	-5.84807
26472	-5.86167
23446	-5.88674
4790	-6.01415
6159	-6.18212
5518	-6.19101
8405	-6.19205
4848	-6.25417
5096	-6.26115
811	-6.30087
10483	-6.32615
9169	-6.39355
9991	-6.42638
5198	-6.45027
7337	-6.6002
47	-6.61948
23196	-6.67783
2802	-6.73802
51643	-6.74763
7251	-6.82242
9061	-6.95118
51076	-7.00492
1975	-7.03955
11151	-7.10978
11165	-7.12104
27316	-7.12836
56521	-7.15345
2963	-7.16798
4033	-7.23596
11332	-7.25011
51319	-7.45749
7326	-7.54089
26018	-7.55988
51144	-7.60223
10785	-7.73675
3189	-7.80944
9555	-7.90676
829	-7.92198
6599	-7.98529
2995	-8.0954
10096	-8.74004
7520	-8.8639
54808	-9.11811
54807	-9.17686
27347	-9.55165
64798	-9.69571
6653	-9.73416
5450	-9.84701
51002	-9.8815
54518	-10.0271
4026	-10.0748
586	-10.5871
28957	-10.8263
55843	-12.5743

## Sheet: U2932_ET_8h
EntrezID	U2932_ET_8h
10109	13.5686
3646	13.3535
5725	13.3175
3181	13.161
10432	12.7864
7637	12.7606
83460	12.3569
7355	12.1929
1316	12.1462
23645	12.1196
55432	12.0446
51278	11.8604
9587	11.7866
11083	11.7073
8337	11.7001
51659	11.6343
64112	11.6288
51155	11.4806
10248	11.4296
230	11.2623
51428	11.0912
10284	11.0321
55720	11.0224
84942	10.9002
23623	10.7305
29893	10.6367
339448	10.533
79078	10.5163
898	10.4321
54407	10.432
10493	10.4118
5565	10.3728
54955	10.3553
6687	10.2829
55246	10.2428
79188	10.1456
4793	10.0295
10608	9.71639
51307	9.40364
23463	9.10168
81894	8.98275
84890	8.9295
4097	8.89556
51282	8.8312
54788	8.74606
3017	8.73992
6386	8.08194
55181	7.97855
677	7.88207
27042	7.86498
6418	7.76969
51082	7.70822
7314	7.66794
51024	7.66319
3150	7.47924
51409	7.25527
5936	6.78102
64061	6.60103
6132	6.36988
4670	6.23645
10482	6.17032
3178	5.83178
23479	5.78747
7173	5.63044
80213	5.26955
4869	4.47776
22916	4.22078
28955	3.97069
2876	3.91255
929	3.8674
57132	3.41003
55723	3.33241
29914	3.30455
6147	3.08612
931	2.98051
79571	2.89482
10067	2.8772
11079	2.85798
79918	2.85427
10950	2.81687
6203	2.79911
51092	2.79893
4942	2.76961
22894	2.75934
1740	2.73817
8227	2.71914
54344	2.70742
81620	2.6977
79183	2.68181
30827	2.61244
6399	2.57404
57403	2.57185
3659	2.57142
22822	2.56727
79048	2.5666
7050	2.54748
3622	2.50494
3921	2.48723
29896	2.48606
2495	2.47256
54915	2.45642
4839	2.45633
25799	2.44127
7083	2.44059
57050	2.43806
29894	2.43592
5714	2.42403
11188	2.40572
5511	2.38672
3015	2.38123
6193	2.37759
5216	2.36937
6188	2.36853
7311	2.36616
118433	2.36605
304	2.35405
29796	2.35284
10632	2.34997
10206	2.34693
2197	2.34535
23594	2.3442
10572	2.33698
4736	2.3335
54545	2.33349
6202	2.33204
2149	2.33193
6171	2.33002
7178	2.32508
514	2.3242
2023	2.32206
506	2.32116
10922	2.32104
27089	2.31999
10169	2.31394
55608	2.31029
6232	2.30927
60528	2.30639
10468	2.30534
11224	2.30353
60	2.30341
6154	2.29798
6134	2.29503
2224	2.29393
9710	2.29221
6128	2.29047
3094	2.28941
6169	2.28693
6207	2.28511
6141	2.28492
6201	2.28463
22837	-9.60537
83941	-9.60568
27300	-9.61208
5889	-9.61808
64430	-9.6221
25782	-9.62435
57162	-9.6398
6790	-9.65173
9063	-9.65837
4683	-9.66163
830	-9.68143
7296	-9.6859
388650	-9.68963
58516	-9.69602
25816	-9.70323
9133	-9.72706
23279	-9.72765
472	-9.74574
4602	-9.74646
488	-9.75411
3093	-9.75937
7443	-9.78368
25936	-9.84519
1662	-9.85348
7251	-9.85745
1794	-9.86263
962	-9.87431
54807	-9.89071
55252	-9.89725
5393	-9.9062
1058	-9.91807
8453	-9.91975
55759	-9.91977
3145	-9.92636
26135	-9.93345
8454	-9.96222
56259	-9.97263
10213	-9.97583
23077	-9.98658
10463	-9.99306
5770	-10.003
51582	-10.0123
8732	-10.0231
5515	-10.0298
64422	-10.0338
6595	-10.0396
100132406	-10.0584
23649	-10.0608
1633	-10.0631
5636	-10.0754
25932	-10.0765
114088	-10.0839
51691	-10.1042
9512	-10.1171
5450	-10.12
10342	-10.1486
27246	-10.1726
57187	-10.1879
55127	-10.1893
60488	-10.1939
1022	-10.1951
5533	-10.2084
55010	-10.2095
9787	-10.2348
3157	-10.2357
26065	-10.2442
3428	-10.2455
6241	-10.2615
54517	-10.329
310	-10.3316
10949	-10.3477
10106	-10.4152
23198	-10.4262
7762	-10.4281
55689	-10.4316
55147	-10.4544
55622	-10.4609
4528	-10.4648
1977	-10.5549
9685	-10.5741
57122	-10.596
8089	-10.6212
8405	-10.6367
92140	-10.6516
4234	-10.6552
9612	-10.6777
8202	-10.6851
23185	-10.7759
11124	-10.8193
4200	-10.8237
11235	-10.8939
5604	-10.9114
5198	-10.9117
9169	-10.9226
79657	-10.9606
84193	-10.9738
54107	-10.9772
3161	-11.0137
79718	-11.0223
23291	-11.0564
9991	-11.0684
64328	-11.0767
23387	-11.1198
23786	-11.1259
8887	-11.1311
7520	-11.1558
22883	-11.2147
4628	-11.2391
51071	-11.252
8833	-11.2841
23231	-11.2961
9867	-11.2961
11137	-11.3281
79612	-11.3319
23215	-11.3442
6850	-11.3695
4154	-11.3939
10651	-11.4098
6653	-11.4256
10196	-11.437
23469	-11.4397
22887	-11.4435
7337	-11.53
54780	-11.5354
80205	-11.5574
8624	-11.5751
4848	-11.6649
114884	-11.6854
1997	-11.6966
80183	-11.7273
23240	-11.7942
27020	-11.8888
8728	-11.8911
9833	-12.006
8065	-12.0087
6311	-12.0259
4999	-12.1688
9771	-12.1694
29	-12.205
53335	-12.2409
1112	-12.2454
8428	-12.2478
10644	-12.3496
51176	-12.4814
54518	-12.5189
4067	-12.5256
23248	-12.5701
23505	-12.5835
2963	-12.6242
2961	-12.6612

[truncated: 5 more sheets: U2932_ET_24h, Monocytes_ET, Monocytes_LURBI, SHP77_LURBI_24h, SHP77_LURBI_48h]
