# Supplementary material for: In-Silico Identification of Novel Pharmacological Synergisms: The Trabectedin Case
Source: Int J Mol Sci. 2024 Feb 8;25(4):2059. doi: 10.3390/ijms25042059 (PMC10888651; doi:10.3390/ijms25042059)
Supplement: Supplementary file 1 [file ijms-25-02059-s001.zip › Table_S2.xlsx]

## Sheet: mitomycin-c
EntrezID
up	down
2063	55129
5909	7982
23013	9517
10973	5747
10318	1662
622	84722
10362	310
332	3480
11065	8202
	1062
	23013
	9928
	22887
	4154
	23499
	10112
	5357
	7296
	57178
	4482
	2887
	5770
	5529
	6599
	51071
	51719
	3895
	332
	23139
	3066
	23522
	11065
	47
	23097
	10165
	9019
	9133
	11137
	2961
	22883
	2037
	10973
	55127
	7153
	9847
	8573
	79071
	4216
	10150
	3157
	983
	80746
	899
	9375
	8624
	9833
	16
	890

## Sheet: SN-38
EntrezID
up	down
1983	7982
23013	5747
10973	84722
10362	8202
332	1062
11065	23013
	9928
	9918
	25932
	22887
	4154
	23499
	10112
	7296
	57178
	5529
	51071
	6599
	3895
	332
	23139
	3066
	23522
	11065
	10165
	9019
	9133
	11137
	2961
	9653
	2037
	10973
	64422
	55127
	7153
	8573
	79071
	4216
	23077
	10150
	983
	80746
	899
	8624
	9833
	16
	890

## Sheet: importazole
EntrezID
up	down
	2131
	22883
	960
	5096
	10973
	9918
	4200
	23097
	23522
	9375

## Sheet: irinotecan
EntrezID
up	down
1983	55129
10973	7982
5603	9517
10362	5747
332	1662
9805	84722
11065	310
85236	3480
	8202
	5108
	1062
	23271
	9928
	25932
	4154
	23499
	10112
	701
	7296
	57178
	4482
	2887
	5529
	6599
	3895
	332
	23139
	3066
	23097
	11065
	47
	10165
	9019
	9133
	11137
	2961
	2131
	22883
	960
	2037
	10973
	81533
	7153
	9847
	8573
	79071
	23077
	5796
	983
	80746
	899
	9375
	7074
	890

## Sheet: teniposide
EntrezID
up	down
2063	7982
23463	9517
874	84722
64943	5108
10362	1062
332	9928
11065	9918
	25932
	22887
	4154
	23499
	10112
	7296
	57178
	2887
	5529
	6599
	3895
	332
	23139
	3066
	23097
	11065
	10165
	9019
	9133
	11137
	2961
	22883
	9653
	2037
	55127
	7153
	26001
	79071
	9847
	4216
	983
	80746
	899
	9833
	16
	890

## Sheet: bisindolylmaleimide
EntrezID
up	down
6772	5747
1861	1662
5359	310
11232	3480
56997	8202
1983	9928
332	9918
3566	4154
25805	23499
5971	10112
5909	7296
10973	57178
3964	7905
10617	9943
51070	5529
392	51071
3925	6599
10318	5096
5997	51719
	3895
	332
	23097
	23522
	9133
	11137
	2131
	22883
	8800
	2037
	10973
	7153
	9847
	8573
	4216
	23077
	10150
	5796
	983
	80746
	9833
	890

## Sheet: amsacrine
EntrezID
up	down
6499	55129
11014	9517
2063	1662
51293	84722
23463	310
10973	3480
622	5108
11232	1062
64943	9928
10362	9918
7264	25932
332	22887
11284	4154
11065	23499
10494	10112
2109	7296
	57178
	51071
	6599
	5096
	51719
	3895
	332
	23139
	4200
	3066
	23097
	11065
	47
	10165
	9019
	9133
	11137
	22883
	2037
	10973
	7153
	9847
	8573
	79071
	4216
	11014
	983
	80746
	899
	9375
	8624
	9833
	16
	890

## Sheet: pyrvinium-pamoate
EntrezID
up	down
2063	55129
11232	7982
874	9517
64943	1662
8270	84722
332	310
11065	1062
230	9928
51293	9918
23463	6856
7264	23499
51070	10112
60528	5096
5827	332
3385	23139
11014	3066
3925	47
622	11065
10362	9133
85236	11137
2109	8800
	2954
	6676
	7153
	9847
	79071
	4216
	1633
	11014
	983
	899
	8624
	9833
	7074
	890

## Sheet: SIB-1893
EntrezID
up	down
	55129
	7982
	9517
	1662
	310
	3480
	8202
	25932
	22887
	4154
	23499
	57178
	2887
	4067
	51071
	6599
	16
	23139
	23097
	3066
	10165
	11137
	9847
	8573
	79071
	4216
	23077
	3157
	8624
	9833
	7074
	80746

## Sheet: SB-218078
EntrezID
up	down
1983	9517
11014	1662
3925	84722
9710	310
4616	3480
1861	8202
5909	5108
7319	9928
874	4154
10973	23499
51070	10112
25805	7296
3398	57178
56997	6599
	16
	23097
	3066
	23522
	47
	10165
	9019
	9133
	11137
	2961
	22883
	10973
	7153
	9847
	8573
	79071
	4216
	23077
	11014
	10150
	3157
	983
	80746
	9375
	8624
	9833
	7074
	890
