# Supplementary material for: In-Silico Identification of Novel Pharmacological Synergisms: The Trabectedin Case
Source: Int J Mol Sci. 2024 Feb 8;25(4):2059. doi: 10.3390/ijms25042059 (PMC10888651; doi:10.3390/ijms25042059)
Supplement: Supplementary file 1 [file ijms-25-02059-s001.zip › Table_S3.xlsx]

## Sheet: Foglio1
Dataset ID	Brief description	Conditions	Treatment	Origin	Microarray Platform	Available at	Accession ID
MV411	Gene expression profiling of a cell line model of myelomonocytic leukemia	3 controls	Trabectedin	Cell line	Agilent G4854A Human GE 4x44 V2	ArrayExpress	E-MTAB-2978
		3 samples treated with 10 nM trabectedin - 6h
		3 samples treated with 10 nM trabectedin - 24h
JN-DSCRT1	Desmoplastic small round cell, sarcoma	3 controls	Trabectedin	Cell line	Agilent SurePrint G3 8x60k V2	ArrayExpress	E-MTAB-4532
		3 samples treated with 5 nM trabectedin - 6h
		3 samples treated with 5 nM trabectedin - 12h
		3 samples treated with 5 nM trabectedin - 24h
PDX-II	Myxoid liposarcoma – type II	3 controls	Trabectedin	Patient derived xenograft	Agilent SurePrint G3 8x60k V2	ArrayExpress	E-MTAB-8632
		3 samples treated with 0.15 mg/kg trabectedin - 24h post I dose
		3 samples treated with 0.15 mg/kg trabectedin - 72h post I dose
		3 samples treated with 0.15 mg/kg trabectedin - 15d post III dose
PDX-III	Myxoid liposarcoma type III	3 controls	Trabectedin	Patient derived xenograft	Agilent SurePrint G3 8x60k V2	ArrayExpress	E-MTAB-8632
		3 samples treated with 0.15 mg/kg trabectedin - 24h post I dose
		3 samples treated with 0.15 mg/kg trabectedin - 72h post I dose
		3 samples treated with 0.15 mg/kg trabectedin - 15d post III dose
OCILy7	Lymphoma DLBCL subtype germinal centre B cell (GBC)	3 controls	Trabectedin	Cell line	GPL10558 Illumina HumanHT-12 V4	Gene Expression Omnibus	GSE104197
		3 samples treated with 10 nM trabectedin - 8h
		3 samples treated with 10 nM trabectedin - 24h
U2932	Lymphoma DLBCL subtype activated B cell-like (ABC)	3 controls	Trabectedin	Cell line	GPL10558 Illumina HumanHT-12 V4	Gene Expression Omnibus	GSE104197
		3 samples treated with 10 nM trabectedin - 8h
		3 samples treated with 10 nM trabectedin - 24h
Monocytes	Immune system cells from donors	5 controls + LPS	Trabectedin / Lurbinectedin	Blood cells	Agilent SurePrint G3 8x60k V2	ArrayExpress	E-MTAB-5366
		4 samples treated with 10 nM trabectedin - 1h + LPS
		4 samples treated with 10 nM lurbinectedin - 1h + LPS
SHP-77	Small cell lung cancer	4 controls	Lurbinectedin	Cell line	Agilent SurePrint G3 8x60k V2	-	-
		4 samples treated with 5 nM lurbinectedin - 24h
		4 samples treated with 5 nM lurbinectedin - 48h
